# Supplementary material for: Surface-enhanced laser desorption/ionization time-of-flight proteomic profiling of breast carcinomas identifies clinicopathologically relevant groups of patients similar to previously defined clusters from cDNA expression
Source: Breast Cancer Res. 2008 May 29;10(3):R48. doi: 10.1186/bcr2101 (PMC2481497; doi:10.1186/bcr2101)
Supplement: Additional file 1 — A table that provides information about peaks and their masses. [file bcr2101-S1.xls]

## Sheet: Peaks
Peak Number	Mass	Deviation	Minimum mass	Maximum mass
1	2044.4	0.786108	2043	2045.8
2	2122.9	1.1077	2120.8	2125
3	2170.6	1.61728	2167.8	2173.6
4	2191.1	2.64002	2188	2194.3
5	2222.5	1.59882	2219.1	2224.9
6	2252.9	2.68457	2249.6	2256.3
7	2301.4	1.6342	2298.3	2304.7
8	2350.4	1.2092	2346.7	2353.3
9	2406.3	1.99393	2403.1	2409.8
10	2416.9	1.66057	2413.4	2419.6
11	2428.7	1.35185	2424.6	2431.7
12	2496.1	3.19574	2492.4	2499.8
13	2533.7	2.00221	2530.2	2536.9
14	2561.9	1.37358	2558.2	2564.9
15	2595.7	1.8137	2591.6	2599.1
16	2634.5	1.37709	2630.8	2637.8
17	2664.3	3.48634	2660.5	2668.5
18	2710.4	1.28569	2708	2713.2
19	2719.6	1.95972	2715.4	2723.3
20	2748.8	0.969204	2744.6	2751.4
21	2771.9	1.56818	2767.9	2775.5
22	2783.5	1.2189	2780.8	2785.9
23	2794.7	1.34573	2791.4	2795.8
24	2810.1	1.78893	2806.4	2813.6
25	2827.9	1.483	2823.9	2830.1
26	2845	1.2711	2841.9	2847.9
27	2863	1.73618	2858.7	2866.8
28	2878.1	2.13255	2874.5	2881.2
29	2894.7	1.21969	2890.8	2898
30	2933	1.15148	2928.8	2936.6
31	2956.2	1.55752	2952.8	2957.6
32	2985.4	3.2344	2981.6	2989.8
33	3053.5	3.73918	3053.5	3056.7
34	3080.3	1.08005	3075.7	3083.1
35	3100.4	1.9151	3096.3	3103.4
36	3133.2	1.69613	3130.8	3137.7
37	3143.4	2.32781	3139.8	3148.3
38	3195.8	1.67436	3192	3197.1
39	3256.9	1.89292	3256.4	3260.9
40	3286.4	1.43854	3282.1	3291
41	3320.9	1.58962	3316.5	3324.6
42	3348.7	1.78072	3343.1	3352.5
43	3365	1.24395	3361.9	3368.4
44	3396.4	3.19483	3392	3401.4
45	3420.3	2.89078	3415.4	3424.5
46	3441.2	3.24847	3437.2	3442.4
47	3468	1.031	3466.7	3470
48	3480.8	1.60808	3475.2	3485.1
49	3534.2	2.55801	3528.3	3538.7
50	3582	1.07997	3579.5	3584.4
51	3613.1	1.35137	3609.5	3617.1
52	3635	1.69764	3630.6	3639.5
53	3653.9	1.42381	3650	3658.6
54	3697.1	3.42758	3691.9	3702.8
55	3813.2	3.38129	3808.4	3819.5
56	3851.7	1.86959	3847	3856
57	3885.5	4.2538	3880.4	3888.3
58	4017.8	1.97331	4013.4	4020.8
59	4112.6	3.91754	4107.4	4118.9
60	4141.2	2.81089	4135.1	4147.4
61	4193.3	4.16975	4186.7	4199.1
62	4220.7	1.74633	4216.1	4227.1
63	4275.9	1.70585	4270.3	4280.5
64	4557.4	5.36055	4550.9	4563.8
65	4955.7	3.25911	4949.5	4960.6
66	5058.8	2.9772	5051.9	5064.7
67	5175.1	2.09759	5169.2	5181.2
68	5196.5	1.85393	5190.8	5202.1
69	5345.4	2.12262	5339.5	5350.3
70	5643.4	2.06622	5637.7	5649
71	6164	2.38621	6157.7	6170.7
72	6264.7	2.27316	6256.5	6271.3
73	6385.3	4.76955	6373.9	6392.9
74	6502.1	3.18076	6496.1	6512.4
75	6530.8	3.13097	6521.9	6533.1
76	6695.1	7.41903	6684.4	6704.1
77	6761	3.18391	6754.8	6768.1
78	6870.6	3.37141	6864.2	6875.4
79	6993.2	3.23346	6984.2	7001.2
80	7554.7	3.48349	7546.2	7567.1
81	7706.6	3.54793	7696.9	7708.3
82	7919	2.56609	7909.5	7924
83	8395.2	4.53455	8383.4	8406.8
84	8426.8	7.14756	8414.3	8438.1
85	8550.9	2.92497	8541.3	8557.9
86	8707.4	6.45364	8697	8719.2
87	9506.8	4.75145	9496.4	9520.2
88	9601.2	4.26129	9590.2	9613.6
89	9941.6	3.8987	9928	9953
90	11051.4	6.9165	11031.1	11063.7
91	11295.1	4.54749	11286.4	11309.1
92	11475.8	4.82117	11465.5	11490.2
93	11708	4.48007	11695.1	11718.9
94	12114	4.79972	12102.3	12131.1
95	12650.5	11.9014	12634	12669.1
96	13396.7	7.29308	13382.1	13416.3
97	13766.9	6.35931	13750.2	13783.9
98	13991.5	4.62337	13978.3	14003.6
99	15107.5	4.45803	15090.5	15117.9
100	15291.5	8.2628	15271.3	15314.6
101	15408.4	4.99979	15390.2	15420
102	15611.4	8.86695	15597.6	15633.9
103	15841.1	0.001309	15841.1	15841.1
104	16028.6	4.43891	16011.2	16038.1
105	16437.9	5.43764	16422.4	16452.2
106	17074.7	8.20554	17056.3	17105.9
107	17599.8	8.16953	17575.7	17617.1
108	20879	14.4401	20843.3	20901.9
109	22179	11.7084	22152.6	22202.1
110	22450.4	23.0829	22419.4	22481.2
111	23707.6	25.7257	23674	23737.5
112	25292.4	20.9373	25258.7	25326.9
113	26445	20.2408	26408.8	26485.9
114	27152.5	19.2242	27114.3	27191.4
115	27873.2	27.2548	27834	27912.6
116	29171.7	23.1445	29133.9	29217
117	30258.2	19.5819	30226.7	30313.5
118	31098.9	24.1932	31057.9	31140.7
119	33327	25.4387	33283.1	33372
120	36493.9	32.1273	36447.8	36543.5
121	41354.9	44.9885	41300.4	41402.4
122	46200.1	37.8513	46135.3	46268.1
123	53704.3	46.4777	53631.2	53782.9
124	61685.8	56.9663	61597.3	61774.6
125	66523.7	43.7704	66435.3	66627.3
126	77517.4	66.8611	77433.3	77628.4
127	80965.8	58.9602	80874.4	81041
128	84174.3	72.9291	84056.9	84234.8
129	93127.5	85.1338	92989	93260.2
130	97082.1	73.2883	96937.9	97203.8
